# Supplementary material for: Incubation Temperature, But Not Pequi Oil Supplementation, Affects Methane Production, and the Ruminal Microbiota in a Rumen Simulation Technique (Rusitec) System
Source: Front Microbiol. 2017 Jun 28;8:1076. doi: 10.3389/fmicb.2017.01076 (PMC5487375; doi:10.3389/fmicb.2017.01076)
Supplement: Supplementary file 1 [file Data_Sheet_1.xlsx]

## Sheet: Suppl Table S1
Supplementary Table S1. Differentially abundant archaeal and bacterial OTUs between the LAM and SAM samples (FDR < 0.05). Values represent average abundance. Original rumen samples (day 0) are excluded. LAM = liquid-associated microbes and SAM = solid-associated microbes.
OTU ID	FDR_P	LAM	SAM	SILVA taxonomy
More abundant in LAM samples
HQ399844	0	3124.72	305.5	Bacteria; __Bacteroidetes; __Bacteroidia; __Bacteroidales; __Prevotellaceae; __Prevotella; __uncultured_rumen_bacterium
AB034105	0	3100.11	1706.89	Bacteria; __Bacteroidetes; __Bacteroidia; __Bacteroidales; __Prevotellaceae; __Prevotella; __uncultured_rumen_bacterium_5C3d-8
HQ616306	0	1204.44	108	Bacteria; __Bacteroidetes; __Bacteroidia; __Bacteroidales; __Prevotellaceae; __Prevotella
HQ400083	0	524	80.8333	Bacteria; __Firmicutes; __Clostridia; __Clostridiales; __Veillonellaceae; __Succiniclasticum; __uncultured_rumen_bacterium
HQ616134	0	424.833	108.667	Bacteria; __Bacteroidetes; __Bacteroidia; __Bacteroidales; __Prevotellaceae; __Prevotella; __uncultured_bacterium
New.ReferenceOTU0	0	394.167	54.8889	Bacteria; __Bacteroidetes; __Bacteroidia; __Bacteroidales; __Prevotellaceae; __Prevotella; __uncultured_bacterium
JQ179824	0	365.5	38.5	Archaea; __Euryarchaeota; __Thermoplasmata; __Thermoplasmatales; __vadinCA11_gut_group; __uncultured_archaeon
EU381635	0	349	12.6667	Bacteria; __Planctomycetes; __Planctomycetacia; __Planctomycetales; __Planctomycetaceae; __CPla-4_termite_group
EF445247	0	236.778	59.2222	Bacteria; __Bacteroidetes; __Bacteroidia; __Bacteroidales; __Prevotellaceae; __Prevotella
New.ReferenceOTU92	0	193.667	28.6667	Bacteria; __Bacteroidetes; __Bacteroidia; __Bacteroidales; __Prevotellaceae
New.ReferenceOTU10	0	184.722	25.0556	Bacteria; __Bacteroidetes; __Bacteroidia; __Bacteroidales; __Prevotellaceae; __Prevotella; __uncultured_rumen_bacterium_5C3d-8
EU871349	0	165.778	5.44444	Bacteria; __Bacteroidetes; __Bacteroidia; __Bacteroidales; __Bacteroidaceae; __Bacteroides; __uncultured_rumen_bacterium
HM008741	0	152.944	22.6111	Bacteria; __Bacteroidetes; __Bacteroidia; __Bacteroidales; __BS11_gut_group; __uncultured_rumen_bacterium
FJ172782	0	142.222	2.61111	Bacteria; __Verrucomicrobia; __OPB35_soil_group; __uncultured_bacterium
HM008732	0	140.111	13.6667	Bacteria; __Bacteroidetes; __Bacteroidia; __Bacteroidales; __BS11_gut_group; __uncultured_rumen_bacterium
FJ032453	0	136	23.3333	Bacteria; __Bacteroidetes; __Bacteroidia; __Bacteroidales; __Prevotellaceae; __Prevotella; __uncultured_bacterium
EU850544	0	130.333	23.1667	Bacteria; __Bacteroidetes; __Bacteroidia; __Bacteroidales; __BS11_gut_group; __uncultured_rumen_bacterium
HQ634751	0	130.278	10.0556	Bacteria; __Bacteroidetes; __Bacteroidia; __Bacteroidales; __BS11_gut_group; __uncultured_bacterium
New.ReferenceOTU19	0	129.222	11.7778	Bacteria; __Bacteroidetes; __Bacteroidia; __Bacteroidales; __Bacteroidaceae; __Bacteroides; __uncultured_rumen_bacterium
GU303869	0	114.833	1.16667	Bacteria; __Firmicutes; __Clostridia; __Clostridiales; __Lachnospiraceae; __uncultured; __uncultured_bacterium
HQ616117	0	106.611	10.5	Bacteria; __Bacteroidetes; __Bacteroidia; __Bacteroidales; __Prevotellaceae; __Prevotella
GQ327147	0	90	1.66667	Bacteria; __Bacteroidetes; __Bacteroidia; __Bacteroidales; __Prevotellaceae; __Prevotella; __uncultured_bacterium
GU174042	0	70.5556	3.83333	Bacteria; __Bacteroidetes; __Bacteroidia; __Bacteroidales; __BS11_gut_group; __uncultured_bacterium
HM008856	0	69.9444	3.27778	Bacteria; __Proteobacteria; __Deltaproteobacteria; __Myxococcales; __0319-6G20; __uncultured_bacterium
FJ032522	0	68.3889	1.44444	Bacteria; __Bacteroidetes; __Bacteroidia; __Bacteroidales; __BS11_gut_group; __uncultured_rumen_bacterium
New.ReferenceOTU101	0	60.0556	0.833333	Bacteria; __Bacteroidetes; __Bacteroidia; __Bacteroidales; __Prevotellaceae; __Prevotella; __uncultured_rumen_bacterium
EU871394	0	55.7222	0.166667	Bacteria; __Bacteroidetes; __Bacteroidia; __Bacteroidales; __BS11_gut_group; __uncultured_rumen_bacterium
New.ReferenceOTU106	3.97233e-14	56.2222	1.38889	Bacteria; __Bacteroidetes; __Bacteroidia; __Bacteroidales
EU871403	9.73222e-14	55.7222	1.61111	Bacteria; __Bacteroidetes; __Bacteroidia; __Bacteroidales; __BS11_gut_group; __uncultured_bacterium
EU871360	2.38535e-13	51.8889	1.05556	Bacteria; __Spirochaetes; __Spirochaetales; __PL-11B10
New.ReferenceOTU98	3.27526e-13	49.7222	0.722222	Bacteria; __Bacteroidetes; __Bacteroidia; __Bacteroidales; __Prevotellaceae; __Prevotella; __uncultured_bacterium
EU871392	4.31523e-13	62.0556	3.94444	Bacteria; __Bacteroidetes; __Bacteroidia; __Bacteroidales; __BS11_gut_group; __uncultured_rumen_bacterium
New.CleanUp.ReferenceOTU0	5.58701e-13	58.7778	3.11111	Bacteria; __Bacteroidetes; __Bacteroidia; __Bacteroidales; __Prevotellaceae; __Prevotella; __uncultured_bacterium
GQ327457	2.61885e-12	54.1667	2.5	Bacteria; __Bacteroidetes; __Bacteroidia; __Bacteroidales; __PeH15; __uncultured_rumen_bacterium
New.ReferenceOTU78	8.30653e-12	67.0556	7.22222	Bacteria; __Bacteroidetes; __Bacteroidia; __Bacteroidales; __Prevotellaceae; __uncultured; __uncultured_bacterium
JQ179525	1.66203e-11	69.7222	8.66667	Archaea; __Euryarchaeota; __Thermoplasmata; __Thermoplasmatales; __vadinCA11_gut_group; __uncultured_archaeon
JF797458	2.17655e-11	78.8333	12.5556	Bacteria; __Firmicutes; __Clostridia; __Clostridiales; __Veillonellaceae; __Succiniclasticum; __uncultured_rumen_bacterium
New.ReferenceOTU87	2.16271e-10	50.1111	3.33333	Bacteria; __Lentisphaerae; __Lentisphaeria; __RFP12_gut_group; __uncultured_rumen_bacterium
EU468452	1.84381e-09	38.1667	1	Bacteria; __Bacteroidetes; __Bacteroidia; __Bacteroidales; __S24-7; __uncultured_bacterium
GQ327887	5.11864e-09	63.3889	10.2778	Bacteria; __Bacteroidetes; __Bacteroidia; __Bacteroidales
New.ReferenceOTU35	8.74423e-09	83.4444	20.2222	Bacteria; __Bacteroidetes; __Bacteroidia; __Bacteroidales; __Prevotellaceae; __Prevotella; __uncultured_bacterium
GU303981	8.74423e-09	66.1667	11.9444	Bacteria; __Bacteroidetes; __Bacteroidia; __Bacteroidales; __Prevotellaceae; __Prevotella; __uncultured_rumen_bacterium
HQ400154	2.66547e-08	55.5556	8.27778	Bacteria; __Bacteroidetes; __Bacteroidia; __Bacteroidales; __Rikenellaceae; __RC9_gut_group; __uncultured_rumen_bacterium
HM008879	5.61882e-08	38.0556	2.38889	Bacteria; __Bacteroidetes; __Bacteroidia; __Bacteroidales; __Prevotellaceae; __Prevotella; __uncultured_rumen_bacterium
New.ReferenceOTU90	4.08728e-07	31.2222	1.33333	Bacteria; __Bacteroidetes; __Bacteroidia; __Bacteroidales; __BS11_gut_group; __uncultured_bacterium
FJ032403	5.21648e-07	32.0556	1.66667	Bacteria; __Bacteroidetes; __Bacteroidia; __Bacteroidales; __Prevotellaceae; __Prevotella; __uncultured_bacterium
New.CleanUp.ReferenceOTU2	6.346e-07	29	0.944444	Bacteria; __Firmicutes; __Clostridia; __Clostridiales; __Lachnospiraceae; __Anaerosporobacter; __uncultured_bacterium
New.ReferenceOTU164	7.50474e-07	36.4444	3.22222	Bacteria; __Bacteroidetes; __Bacteroidia; __Bacteroidales; __Prevotellaceae; __Prevotella; __uncultured_bacterium
New.ReferenceOTU207	8.52388e-07	38.4444	4	Bacteria; __Bacteroidetes; __Bacteroidia; __Bacteroidales; __Prevotellaceae; __uncultured; __uncultured_rumen_bacterium
GQ327155	8.70645e-07	25.3889	0.277778	Bacteria; __Bacteroidetes; __Bacteroidia; __Bacteroidales; __Prevotellaceae; __Prevotella; __uncultured_rumen_bacterium
HM008855	1.18038e-06	58.1111	12.7222	Bacteria; __Bacteroidetes; __Bacteroidia; __Bacteroidales; __Prevotellaceae; __uncultured; __uncultured_bacterium
JF797601	2.18327e-06	60.7222	14.6667	Bacteria; __Firmicutes; __Clostridia; __Clostridiales; __Christensenellaceae; __uncultured; __uncultured_rumen_bacterium
New.ReferenceOTU117	2.2253e-06	79.2778	24.7222	Bacteria; __Bacteroidetes; __Bacteroidia; __Bacteroidales; __Prevotellaceae; __Prevotella
HQ634737	3.80164e-06	35.3889	3.83333	Bacteria; __Bacteroidetes; __Bacteroidia; __Bacteroidales; __Rikenellaceae; __RC9_gut_group; __uncultured_bacterium
X79729	8.05637e-06	20.2222	0	Bacteria; __Proteobacteria; __Alphaproteobacteria; __Rhodospirillales; __Rhodospirillaceae; __Azospirillum
GQ327050	1.17214e-05	40.0556	6.5	Bacteria; __Bacteroidetes; __Bacteroidia; __Bacteroidales; __BS11_gut_group; __uncultured_rumen_bacterium
New.CleanUp.ReferenceOTU3	1.30468e-05	20.7222	0.166667	Unassigned
EF445249	1.56255e-05	51.5556	12.1667	Bacteria; __Bacteroidetes; __Bacteroidia; __Bacteroidales; __Prevotellaceae; __uncultured; __uncultured_bacterium
New.ReferenceOTU200	2.25232e-05	19.5556	0.111111	Unassigned
EU871387	2.64354e-05	24.5556	1.33333	Bacteria; __Firmicutes; __Clostridia; __Clostridiales; __Family_XIII_Incertae_Sedis; __Anaerovorax_; __uncultured_bacterium
JQ319656	2.73348e-05	19.8889	0.222222	Bacteria; __Proteobacteria; __Gammaproteobacteria; __Pseudomonadales; __Pseudomonadaceae; __Pseudomonas
New.CleanUp.ReferenceOTU18	3.17535e-05	21.7222	0.666667	Bacteria; __Bacteroidetes; __Bacteroidia; __Bacteroidales; __Bacteroidaceae; __Bacteroides; __uncultured_rumen_bacterium
New.CleanUp.ReferenceOTU8	3.57564e-05	20.7778	0.5	Bacteria; __Firmicutes; __Clostridia; __Clostridiales; __Lachnospiraceae; __uncultured; __uncultured_bacterium
GU302881	4.56943e-05	47.5	11.3333	Bacteria; __Bacteroidetes; __Bacteroidia; __Bacteroidales; __Rikenellaceae; __RC9_gut_group; __uncultured_rumen_bacterium
New.ReferenceOTU3	0.00011547	21	1	Bacteria; __Firmicutes; __Clostridia; __Clostridiales; __Ruminococcaceae; __uncultured; __uncultured_bacterium
EU777996	0.000201179	17.4444	0.333333	Bacteria; __Bacteroidetes; __Bacteroidia; __Bacteroidales; __S24-7; __uncultured_bacterium
New.CleanUp.ReferenceOTU5	0.000261203	17.7778	0.5	Bacteria; __Elusimicrobia; __Elusimicrobiales; __Elusimicrobiaceae; __Elusimicrobium; __uncultured_bacterium
JF797516	0.000363532	20.6667	1.44444	Bacteria; __Lentisphaerae; __Lentisphaeria; __RFP12_gut_group; __uncultured_bacterium
HM008774	0.000384299	14.9444	0.0555556	Bacteria; __Bacteroidetes; __Bacteroidia; __Bacteroidales; __BS11_gut_group; __uncultured_rumen_bacterium
JN162432	0.000469455	14.1667	0	Bacteria; __Proteobacteria; __Gammaproteobacteria; __Pseudomonadales; __Pseudomonadaceae; __Pseudomonas; __uncultured_bacterium
HM008873	0.000957621	14.2778	0.166667	Bacteria; __Bacteroidetes; __Bacteroidia; __Bacteroidales; __RF16; __uncultured_rumen_bacterium
New.CleanUp.ReferenceOTU9688	0.000973937	21.7778	2.38889	Bacteria; __Bacteroidetes; __Bacteroidia; __Bacteroidales; __Prevotellaceae; __Prevotella; __uncultured_bacterium
GU303215	0.00106856	30.9444	6.38889	Bacteria; __Synergistetes; __Synergistia; __Synergistales; __Synergistaceae; __Pyramidobacter; __uncultured_rumen_bacterium
New.ReferenceOTU191	0.00131909	17.5	1.11111	Bacteria; __Bacteroidetes; __Bacteroidia; __Bacteroidales; __Prevotellaceae; __Prevotella; __uncultured_bacterium
New.CleanUp.ReferenceOTU42	0.00132151	14.0556	0.222222	Bacteria; __Bacteroidetes; __Bacteroidia; __Bacteroidales; __BS11_gut_group; __uncultured_rumen_bacterium
New.ReferenceOTU66	0.001415	26.5	4.61111	Bacteria; __Elusimicrobia; __Lineage_I_(Endomicrobia); __uncultured_rumen_bacterium
HM008769	0.001415	20.9444	2.33333	Bacteria; __Bacteroidetes; __Bacteroidia; __Bacteroidales; __Rikenellaceae; __RC9_gut_group; __uncultured_bacterium
New.ReferenceOTU75	0.0016252	23.7778	3.55556	Bacteria; __Bacteroidetes; __Bacteroidia; __Bacteroidales; __Prevotellaceae; __Prevotella; __uncultured_rumen_bacterium
GQ327835	0.00165121	94.5556	46.7778	Bacteria; __Bacteroidetes; __Bacteroidia; __Bacteroidales; __Prevotellaceae; __Prevotella
GQ327029	0.00181752	16	0.833333	Bacteria; __Elusimicrobia; __Lineage_I_(Endomicrobia); __uncultured_rumen_bacterium
New.ReferenceOTU1	0.00251999	14.8889	0.666667	Bacteria; __Bacteroidetes; __Bacteroidia; __Bacteroidales; __Prevotellaceae; __uncultured; __uncultured_rumen_bacterium
New.CleanUp.ReferenceOTU123	0.00472367	12.6111	0.333333	Bacteria; __Bacteroidetes; __Bacteroidia; __Bacteroidales; __Prevotellaceae; __uncultured; __uncultured_bacterium
New.CleanUp.ReferenceOTU45	0.00474541	14.2778	0.777778	Bacteria; __Bacteroidetes; __Bacteroidia; __Bacteroidales; __BS11_gut_group; __uncultured_rumen_bacterium
EU773701	0.00596289	21.8333	3.77778	Bacteria; __Bacteroidetes; __Bacteroidia; __Bacteroidales; __Rikenellaceae; __RC9_gut_group; __uncultured_bacterium
GU302781	0.00636754	13.6111	0.722222	Bacteria; __Bacteroidetes; __Bacteroidia; __Bacteroidales; __Prevotellaceae; __uncultured; __uncultured_rumen_bacterium
New.ReferenceOTU26	0.00739159	22.8889	4.44444	Bacteria; __Fibrobacteres; __Fibrobacteria; __Fibrobacterales; __Fibrobacteraceae; __Fibrobacter
EU719284	0.00776369	12.2778	0.444444	Bacteria; __Bacteroidetes; __Bacteroidia; __Bacteroidales; __BS11_gut_group; __uncultured_rumen_bacterium
New.CleanUp.ReferenceOTU1	0.00847903	33.1111	9.88889	Bacteria; __Bacteroidetes; __Bacteroidia; __Bacteroidales; __Rikenellaceae; __RC9_gut_group; __uncultured_bacterium
New.CleanUp.ReferenceOTU9	0.00900246	15.2778	1.44444	Bacteria; __Elusimicrobia; __Elusimicrobiales; __Elusimicrobiaceae; __Elusimicrobium; __uncultured_bacterium
JF797380	0.00960593	11.5	0.333333	Bacteria; __Lentisphaerae; __Lentisphaeria; __RFP12_gut_group; __uncultured_bacterium
EU844077	0.0101103	15.0556	1.44444	Bacteria; __Firmicutes; __Clostridia; __Clostridiales; __Ruminococcaceae; __uncultured; __uncultured_bacterium
New.ReferenceOTU102	0.0101103	12.0556	0.5	Bacteria; __Bacteroidetes; __Bacteroidia; __Bacteroidales; __S24-7; __uncultured_bacterium
New.CleanUp.ReferenceOTU26	0.0106757	10.8333	0.222222	Bacteria; __Bacteroidetes; __Bacteroidia; __Bacteroidales; __RF16; __uncultured_rumen_bacterium
HM756490	0.0113334	9.44444	0	Bacteria; __Proteobacteria; __Gammaproteobacteria; __Pseudomonadales; __Pseudomonadaceae; __Pseudomonas
GQ327395	0.0115012	9.83333	0.0555556	Bacteria; __Bacteroidetes; __Bacteroidia; __Bacteroidales; __BS11_gut_group; __uncultured_rumen_bacterium
HQ399719	0.0115976	25.1667	6.05556	Bacteria; __Lentisphaerae; __Lentisphaeria; __RFP12_gut_group; __uncultured_rumen_bacterium
New.ReferenceOTU84	0.0132239	17.5556	2.61111	Bacteria; __RF3; __uncultured_bacterium
FJ028733	0.0132786	11.1667	0.388889	Bacteria; __Lentisphaerae; __Lentisphaeria; __RFP12_gut_group; __uncultured_bacterium
New.CleanUp.ReferenceOTU25	0.0156551	11.3333	0.5	Bacteria; __Bacteroidetes; __Bacteroidia; __Bacteroidales; __Prevotellaceae; __Prevotella; __uncultured_rumen_bacterium
JF797358	0.0162714	16.2222	2.22222	Bacteria; __Elusimicrobia; __Lineage_I_(Endomicrobia); __uncultured_rumen_bacterium
EU843811	0.0187966	13.5	1.27778	Bacteria; __Bacteroidetes; __Bacteroidia; __Bacteroidales; __Rikenellaceae; __RC9_gut_group; __uncultured_bacterium
New.CleanUp.ReferenceOTU32	0.0221939	10.1667	0.333333	Bacteria; __Bacteroidetes; __Bacteroidia; __Bacteroidales; __Bacteroidaceae; __Bacteroides; __uncultured_rumen_bacterium
New.CleanUp.ReferenceOTU55	0.0255236	9.94444	0.333333	Bacteria; __Bacteroidetes; __Bacteroidia; __Bacteroidales
New.ReferenceOTU60	0.0255236	9.72222	0.277778	Unassigned
HM008863	0.0292433	15.2778	2.27778	Bacteria; __Bacteroidetes; __Bacteroidia; __Bacteroidales; __Rikenellaceae; __RC9_gut_group
GQ402133	0.0331837	8.55556	0.111111	Bacteria; __Bacteroidetes; __Bacteroidia; __Bacteroidales; __Prevotellaceae; __Prevotella; __uncultured_bacterium
New.ReferenceOTU94	0.0341995	20.2222	4.72222	Bacteria; __Bacteroidetes; __Bacteroidia; __Bacteroidales; __Prevotellaceae; __Prevotella; __uncultured_rumen_bacterium
HQ634748	0.037437	10.5	0.666667	Bacteria; __Bacteroidetes; __Bacteroidia; __Bacteroidales; __BS11_gut_group; __uncultured_bacterium
AB494938	0.0377808	11.3333	0.944444	Bacteria; __Bacteroidetes; __Bacteroidia; __Bacteroidales; __Rikenellaceae; __RC9_gut_group; __uncultured_bacterium
New.CleanUp.ReferenceOTU104	0.0431561	7.83333	0.0555556	Bacteria; __Bacteroidetes; __Bacteroidia; __Bacteroidales; __Prevotellaceae; __Prevotella; __uncultured_rumen_bacterium
More abundant in SAM samples
FJ172806	0	842	1224.72	Bacteria; __Fibrobacteres; __Fibrobacteria; __Fibrobacterales; __Fibrobacteraceae; __Fibrobacter
FJ681782	0	514.444	1508.44	Bacteria; __Bacteroidetes; __Bacteroidia; __Bacteroidales; __Prevotellaceae; __Prevotella
HM049883	0	170.444	707.667	Bacteria; __Spirochaetes; __Spirochaetales; __Spirochaetaceae; __Treponema; __uncultured_rumen_bacterium
HM049840	0	150.611	623.056	Bacteria; __Spirochaetes; __Spirochaetales; __Spirochaetaceae; __Treponema; __uncultured_rumen_bacterium
EU774466	0	116.056	848.556	Bacteria; __Fibrobacteres; __Fibrobacteria; __Fibrobacterales; __Fibrobacteraceae; __Fibrobacter; __uncultured_bacterium
HM049853	0	88.1667	313	Bacteria; __Spirochaetes; __Spirochaetales; __Spirochaetaceae; __Treponema
GQ327270	0	34.4444	145.611	Bacteria; __Bacteroidetes; __Bacteroidia; __Bacteroidales; __S24-7; __uncultured_bacterium
GQ327926	0	33.5	203.167	Bacteria; __Bacteroidetes; __Bacteroidia; __Bacteroidales; __Prevotellaceae; __uncultured; __uncultured_rumen_bacterium
GQ154773	0	22.0556	641.222	Bacteria; __Firmicutes; __Bacilli; __Lactobacillales; __Lactobacillaceae; __Lactobacillus
DQ065758	0	20.2778	116.833	Bacteria; __Spirochaetes; __Spirochaetales; __Spirochaetaceae; __Treponema
AB270123	0	52.0556	179	Bacteria; __Spirochaetes; __Spirochaetales; __Spirochaetaceae; __Treponema
JF797602	0	14.9444	124.889	Bacteria; __Firmicutes; __Clostridia; __Clostridiales; __Lachnospiraceae; __Pseudobutyrivibrio; __uncultured_rumen_bacterium
JN802696	0	8.72222	197.944	Bacteria; __Firmicutes; __Bacilli; __Lactobacillales; __Lactobacillaceae; __Lactobacillus
GQ272611	0	8.55556	1728.67	Bacteria; __Actinobacteria; __Bifidobacteriales; __Bifidobacteriaceae; __Bifidobacterium
HM058457	0	7.33333	729.333	Bacteria; __Firmicutes; __Bacilli; __Lactobacillales; __Lactobacillaceae; __Lactobacillus; __uncultured_bacterium
GU145273	0	6.72222	1543.17	Bacteria; __Firmicutes; __Bacilli; __Lactobacillales; __Lactobacillaceae; __Lactobacillus
GQ327260	0	2.72222	233.944	Bacteria; __Actinobacteria; __Coriobacteriia; __Coriobacteriales; __Coriobacteriaceae; __Atopobium; __uncultured_bacterium
GU361821	0	1.55556	374.111	Bacteria; __Actinobacteria; __Bifidobacteriales; __Bifidobacteriaceae; __Bifidobacterium
JN180852	0	0.722222	125.778	Bacteria; __Actinobacteria; __Bifidobacteriales; __Bifidobacteriaceae; __Bifidobacterium
GU304443	0	0.222222	54.2778	Bacteria; __Firmicutes; __Clostridia; __Clostridiales; __Lachnospiraceae; __Incertae_Sedis; __uncultured_bacterium
JQ002525	1.01377e-14	0.222222	52	Bacteria; __Actinobacteria; __Bifidobacteriales; __Bifidobacteriaceae; __Bifidobacterium
HM101478	5.73506e-12	0.333333	43.3333	Bacteria; __Actinobacteria; __Coriobacteriia; __Coriobacteriales; __Coriobacteriaceae; __Atopobium
EF515720	1.72844e-10	0.388889	38.6667	Bacteria; __Firmicutes; __Clostridia; __Clostridiales; __Lachnospiraceae; __Incertae_Sedis; __uncultured_bacterium
GU361820	7.34594e-10	0.0555556	34.3889	Bacteria; __Actinobacteria; __Bifidobacteriales; __Bifidobacteriaceae; __Bifidobacterium
GQ327187	1.95296e-09	5	51.6111	Bacteria; __Fibrobacteres; __Fibrobacteria; __Fibrobacterales; __Fibrobacteraceae; __Fibrobacter; __uncultured_bacterium
New.ReferenceOTU49	2.34328e-09	52.5	143.611	Bacteria; __Bacteroidetes; __Bacteroidia; __Bacteroidales; __Prevotellaceae; __Prevotella; __uncultured_bacterium
AB009196	3.39799e-09	10	63.5	Bacteria; __Bacteroidetes; __Bacteroidia; __Bacteroidales; __Prevotellaceae; __Prevotella
FJ234909	1.27164e-08	6.16667	51.5556	Bacteria; __Firmicutes; __Clostridia; __Clostridiales; __Lachnospiraceae; __uncultured; __uncultured_bacterium
FJ975926	1.90843e-08	0.388889	31.6667	Bacteria; __Firmicutes; __Bacilli; __Lactobacillales; __Lactobacillaceae; __Lactobacillus; __uncultured_Lactobacillaceae_bacterium
JF797348	7.68881e-08	10.5556	58.8889	Bacteria; __Firmicutes; __Clostridia; __Clostridiales; __Lachnospiraceae; __Butyrivibrio; __uncultured_bacterium
GQ402137	1.44595e-07	11.5556	59.8889	Bacteria; __Bacteroidetes; __Bacteroidia; __Bacteroidales; __Prevotellaceae; __uncultured; __uncultured_bacterium
AB494872	2.23813e-07	47.5	123.222	Bacteria; __Spirochaetes; __Spirochaetales; __Spirochaetaceae; __Treponema; __uncultured_bacterium
AF001693	1.32577e-06	15.0556	62.5556	Bacteria; __Spirochaetes; __Spirochaetales; __Spirochaetaceae; __Treponema; __uncultured_rumen_bacterium
GQ327799	1.68064e-06	6.38889	43.3889	Bacteria; __Firmicutes; __Clostridia; __Clostridiales; __Lachnospiraceae; __Butyrivibrio; __uncultured_rumen_bacterium
GU120127	4.86437e-06	0.333333	23.1111	Bacteria; __Firmicutes; __Clostridia; __Clostridiales; __Lachnospiraceae; __Syntrophococcus
HQ008608	5.29932e-06	220.278	346.222	Bacteria; __Firmicutes; __Clostridia; __Clostridiales; __Veillonellaceae; __Schwartzia; __uncultured_bacterium
FR681901	7.82707e-06	0	20.2778	Bacteria; __Firmicutes; __Bacilli; __Lactobacillales; __Lactobacillaceae; __Lactobacillus; __uncultured_Lactobacillaceae_bacterium
AJ310135	1.39104e-05	0.444444	22.0556	Bacteria; __Firmicutes; __Clostridia; __Clostridiales; __Family_XIII_Incertae_Sedis; __Incertae_Sedis
GQ327839	2.11007e-05	5.88889	37.5	Bacteria; __Bacteroidetes; __Bacteroidia; __Bacteroidales; __Rikenellaceae; __hoa5-07d05_gut_group; __uncultured_rumen_bacterium
HM008783	2.59325e-05	4.5	33.7222	Bacteria; __Firmicutes; __Clostridia; __Clostridiales; __Lachnospiraceae; __uncultured; __uncultured_bacterium
GU566698	2.96552e-05	12.7222	51.2222	Bacteria; __Spirochaetes; __Spirochaetales; __Spirochaetaceae; __Treponema
JQ316643	3.24543e-05	0.944444	22.7778	Bacteria; __Firmicutes; __Clostridia; __Clostridiales; __Lachnospiraceae; __Pseudobutyrivibrio
GQ327150	3.31647e-05	2.27778	27.1667	Bacteria; __Firmicutes; __Clostridia; __Clostridiales; __Lachnospiraceae; __Butyrivibrio
GU361818	3.38808e-05	0.0555556	18.5	Bacteria; __Actinobacteria; __Bifidobacteriales; __Bifidobacteriaceae; __Bifidobacterium
EU842318	5.59206e-05	2.33333	26.4444	Bacteria; __Firmicutes; __Clostridia; __Clostridiales; __Lachnospiraceae; __Butyrivibrio; __uncultured_bacterium
New.CleanUp.ReferenceOTU59	0.000101835	0	16.4444	Bacteria; __Actinobacteria; __Bifidobacteriales; __Bifidobacteriaceae; __Bifidobacterium
EU467187	0.000179744	0.388889	17.8889	Bacteria; __Firmicutes; __Bacilli; __Lactobacillales; __Streptococcaceae; __Streptococcus; __uncultured_bacterium
New.CleanUp.ReferenceOTU128	0.000188377	0	15.5556	Bacteria; __Actinobacteria; __Bifidobacteriales; __Bifidobacteriaceae; __Bifidobacterium
EU843364	0.000204713	0.555556	18.3889	Bacteria; __Actinobacteria; __Coriobacteriia; __Coriobacteriales; __Coriobacteriaceae; __Atopobium; __uncultured_bacterium
FJ749457	0.000245996	0.0555556	15.6111	Bacteria; __Firmicutes; __Bacilli; __Lactobacillales; __Lactobacillaceae; __Lactobacillus
New.CleanUp.ReferenceOTU28	0.000316355	0.666667	18.1667	Bacteria; __Firmicutes; __Clostridia; __Clostridiales; __Veillonellaceae; __Megasphaera; __uncultured_bacterium
EU382049	0.000391944	11.9444	44	Bacteria; __Fibrobacteres; __Fibrobacteria; __Fibrobacterales; __Fibrobacteraceae; __Fibrobacter; __uncultured_rumen_bacterium
New.ReferenceOTU177	0.000393505	5.05556	29.9444	Bacteria; __Bacteroidetes; __Bacteroidia; __Bacteroidales; __S24-7; __uncultured_bacterium
New.CleanUp.ReferenceOTU67	0.000427913	0.555556	17.2222	Bacteria; __Fibrobacteres; __Fibrobacteria; __Fibrobacterales; __Fibrobacteraceae; __Fibrobacter; __uncultured_rumen_bacterium
GQ426550	0.00106856	5.61111	29.2778	Bacteria; __Spirochaetes; __Spirochaetales; __Spirochaetaceae; __Treponema
GQ448256	0.00159618	0	12.3889	Bacteria; __Firmicutes; __Bacilli; __Lactobacillales; __Lactobacillaceae; __Lactobacillus
New.ReferenceOTU114	0.00187375	2.27778	20.2778	Bacteria; __Firmicutes; __Clostridia; __Clostridiales; __Lachnospiraceae; __uncultured; __uncultured_bacterium
L76598	0.00193549	2.05556	19.6111	Bacteria; __Firmicutes; __Clostridia; __Clostridiales; __Ruminococcaceae; __Ruminococcus
EU469557	0.00257676	1	16	Bacteria; __Fibrobacteres; __Fibrobacteria; __Fibrobacterales; __Fibrobacteraceae; __Fibrobacter; __uncultured_bacterium
AB494876	0.00275286	20.2778	53.4444	Bacteria; __Spirochaetes; __Spirochaetales; __Spirochaetaceae; __Treponema; __uncultured_bacterium
HQ008606	0.00285967	39.2778	81.9444	Bacteria; __Firmicutes; __Clostridia; __Clostridiales; __Veillonellaceae; __Selenomonas
EF436459	0.00380491	2.11111	18.6111	Bacteria; __Bacteroidetes; __Bacteroidia; __Bacteroidales; __Prevotellaceae; __Prevotella
JF797547	0.00452179	0.611111	13.7778	Bacteria; __Actinobacteria; __Coriobacteriia; __Coriobacteriales; __Coriobacteriaceae; __Atopobium; __uncultured_bacterium
New.ReferenceOTU168	0.00481552	6.66667	28.3333	Bacteria; __Spirochaetes; __Spirochaetales; __Spirochaetaceae; __Treponema; __uncultured_bacterium
New.CleanUp.ReferenceOTU99	0.00565475	0.0555556	10.9444	Bacteria; __Actinobacteria; __Bifidobacteriales; __Bifidobacteriaceae; __Bifidobacterium; __uncultured_bacterium
JN173165	0.00776369	65.1111	113.556	Bacteria; __Firmicutes; __Bacilli; __Lactobacillales; __Streptococcaceae; __Streptococcus; __uncultured_bacterium
HQ716567	0.00974491	1.55556	15.4444	Bacteria; __Firmicutes; __Clostridia; __Clostridiales; __Lachnospiraceae; __Pseudobutyrivibrio
EU381823	0.0107999	1.33333	14.6111	Bacteria; __Firmicutes; __Clostridia; __Clostridiales; __Lachnospiraceae; __Roseburia; __uncultured_rumen_bacterium
New.CleanUp.ReferenceOTU21	0.0107999	0.611111	12.3333	Unassigned
New.CleanUp.ReferenceOTU15	0.0140777	0	9.11111	Bacteria; __Firmicutes; __Bacilli; __Lactobacillales; __Lactobacillaceae; __Lactobacillus
New.CleanUp.ReferenceOTU54	0.0198889	0.111111	9.33333	Bacteria; __Firmicutes; __Bacilli; __Lactobacillales; __Lactobacillaceae; __Lactobacillus
New.ReferenceOTU44	0.0226111	0.0555556	8.83333	Bacteria; __Firmicutes; __Bacilli; __Lactobacillales; __Lactobacillaceae; __Lactobacillus; __uncultured_bacterium
New.CleanUp.ReferenceOTU64	0.0256728	0.111111	8.94444	Bacteria; __Firmicutes; __Bacilli; __Lactobacillales; __Lactobacillaceae; __Lactobacillus; __uncultured_bacterium
New.ReferenceOTU8	0.0276402	7.55556	26.0556	Bacteria; __Bacteroidetes; __Bacteroidia; __Bacteroidales; __Prevotellaceae; __uncultured; __uncultured_rumen_bacterium
HM008785	0.0282581	1.33333	12.9444	Bacteria; __Firmicutes; __Clostridia; __Clostridiales; __Lachnospiraceae; __Pseudobutyrivibrio
New.CleanUp.ReferenceOTU136	0.0324858	0	7.88889	Bacteria; __Actinobacteria; __Coriobacteriia; __Coriobacteriales; __Coriobacteriaceae; __Atopobium; __uncultured_bacterium
New.ReferenceOTU205	0.0364967	2.72222	15.8889	Bacteria; __Spirochaetes; __Spirochaetales; __Spirochaetaceae; __Treponema; __uncultured_Treponema_sp.
EU775492	0.0387216	0	7.61111	Bacteria; __Firmicutes; __Bacilli; __Lactobacillales; __Lactobacillaceae; __Lactobacillus; __uncultured_bacterium
New.ReferenceOTU128	0.0400839	1.44444	12.6111	Bacteria; __Bacteroidetes; __Bacteroidia; __Bacteroidales; __Prevotellaceae; __uncultured; __uncultured_rumen_bacterium
New.CleanUp.ReferenceOTU115	0.0401363	0.555556	10	Bacteria; __Firmicutes; __Clostridia; __Clostridiales; __Veillonellaceae; __Schwartzia; __uncultured_bacterium
New.ReferenceOTU63	0.0406342	1.33333	12.2778	Bacteria; __Fibrobacteres; __Fibrobacteria; __Fibrobacterales; __Fibrobacteraceae; __Fibrobacter; __uncultured_bacterium
AEOA01000084	0.0451311	1.05556	11.3333	Bacteria; __Firmicutes; __Clostridia; __Clostridiales; __Lachnospiraceae
GQ358264	0.0468077	1	11.1111	Bacteria; __Fibrobacteres; __Fibrobacteria; __Fibrobacterales; __Fibrobacteraceae; __Fibrobacter; __uncultured_bacterium
GQ327194	0.047105	4.22222	18.5	Bacteria; __Firmicutes; __Clostridia; __Clostridiales; __Lachnospiraceae; __Butyrivibrio; __uncultured_rumen_bacterium

## Sheet: Suppl Table S2
Supplementary Table S2. Differentially abundant archaeal and bacterial OTUs between samples incubated at 39°C and 35°C (FDR<0.05). Values represent average abundance.
OTU ID	FDR_P	39°C	35°C	Silva taxonomy
More abundant at 39°C
AB034105	0	2755.12	1700.25	Bacteria; __Bacteroidetes; __Bacteroidia; __Bacteroidales; __Prevotellaceae; __Prevotella; __uncultured_rumen_bacterium_5C3d-8
FJ681782	0.000292528	1081.12	872.083	Bacteria; __Bacteroidetes; __Bacteroidia; __Bacteroidales; __Prevotellaceae; __Prevotella
GU145273	0	935.583	453.667	Bacteria; __Firmicutes; __Bacilli; __Lactobacillales; __Lactobacillaceae; __Lactobacillus
GQ272611	0.0173239	919.333	767.167	Bacteria; __Actinobacteria; __Bifidobacteriales; __Bifidobacteriaceae; __Bifidobacterium
HM049883	0.00876815	476.667	363.833	Bacteria; __Spirochaetes; __Spirochaetales; __Spirochaetaceae; __Treponema; __uncultured_rumen_bacterium
HM049840	4.98651e-07	439.792	280.917	Bacteria; __Spirochaetes; __Spirochaetales; __Spirochaetaceae; __Treponema; __uncultured_rumen_bacterium
HQ400083	4.2874e-07	349.208	208.833	Bacteria; __Firmicutes; __Clostridia; __Clostridiales; __Veillonellaceae; __Succiniclasticum; __uncultured_rumen_bacterium
GQ327260	0	161.417	32.1667	Bacteria; __Actinobacteria; __Coriobacteriia; __Coriobacteriales; __Coriobacteriaceae; __Atopobium; __uncultured_bacterium
EU871349	0	127.25	2.33333	Bacteria; __Bacteroidetes; __Bacteroidia; __Bacteroidales; __Bacteroidaceae; __Bacteroides; __uncultured_rumen_bacterium
HM008732	0	110.042	10.5833	Bacteria; __Bacteroidetes; __Bacteroidia; __Bacteroidales; __BS11_gut_group; __uncultured_rumen_bacterium
EU850544	2.82492e-10	102.667	24.9167	Bacteria; __Bacteroidetes; __Bacteroidia; __Bacteroidales; __BS11_gut_group; __uncultured_rumen_bacterium
HQ634751	5.29189e-12	96.25	18	Bacteria; __Bacteroidetes; __Bacteroidia; __Bacteroidales; __BS11_gut_group; __uncultured_bacterium
New.ReferenceOTU19	3.458e-05	89.25	33	Bacteria; __Bacteroidetes; __Bacteroidia; __Bacteroidales; __Bacteroidaceae; __Bacteroides; __uncultured_rumen_bacterium
GU303869	0.00876815	71.0417	31.9167	Bacteria; __Firmicutes; __Clostridia; __Clostridiales; __Lachnospiraceae; __uncultured; __uncultured_bacterium
EU871392	6.95158e-14	49.5	0	Bacteria; __Bacteroidetes; __Bacteroidia; __Bacteroidales; __BS11_gut_group; __uncultured_rumen_bacterium
EU871403	1.24779e-07	41.375	3.25	Bacteria; __Bacteroidetes; __Bacteroidia; __Bacteroidales; __BS11_gut_group; __uncultured_bacterium
EU871394	1.98353e-09	41.25	1.33333	Bacteria; __Bacteroidetes; __Bacteroidia; __Bacteroidales; __BS11_gut_group; __uncultured_rumen_bacterium
AY244934	0.00764605	37.2083	10.5833	Bacteria; __Bacteroidetes; __Bacteroidia; __Bacteroidales; __Prevotellaceae; __Prevotella; __uncultured_rumen_bacterium
GQ327050	0.0095418	31.0833	7.66667	Bacteria; __Bacteroidetes; __Bacteroidia; __Bacteroidales; __BS11_gut_group; __uncultured_rumen_bacterium
New.ReferenceOTU207	1.50048e-05	30.6667	2.33333	Bacteria; __Bacteroidetes; __Bacteroidia; __Bacteroidales; __Prevotellaceae; __uncultured; __uncultured_rumen_bacterium
EU468452	9.30657e-05	28.125	2.5	Bacteria; __Bacteroidetes; __Bacteroidia; __Bacteroidales; __S24-7; __uncultured_bacterium
HQ634737	0.0390666	26.0833	6.66667	Bacteria; __Bacteroidetes; __Bacteroidia; __Bacteroidales; __Rikenellaceae; __RC9_gut_group; __uncultured_bacterium
AB009195	0.00634686	23.375	3.58333	Bacteria; __Lentisphaerae; __Lentisphaeria; __Victivallales; __Victivallaceae; __Victivallis; __uncultured_bacterium
New.CleanUp.ReferenceOTU12	0.00123011	20.5	1.41667	Bacteria; __Spirochaetes; __Spirochaetales; __Spirochaetaceae; __Treponema
New.CleanUp.ReferenceOTU18	0.00285721	16.4583	0.666667	Bacteria; __Bacteroidetes; __Bacteroidia; __Bacteroidales; __Bacteroidaceae; __Bacteroides; __uncultured_rumen_bacterium
New.CleanUp.ReferenceOTU8	0.00297889	15.7083	0.5	Bacteria; __Firmicutes; __Clostridia; __Clostridiales; __Lachnospiraceae; __uncultured; __uncultured_bacterium
New.ReferenceOTU200	0.00105928	14.75	0	Unassigned
New.CleanUp.ReferenceOTU5	0.00203008	13.7083	0	Bacteria; __Elusimicrobia; __Elusimicrobiales; __Elusimicrobiaceae; __Elusimicrobium; __uncultured_bacterium
New.CleanUp.ReferenceOTU45	0.0148637	11.25	0.0833333	Bacteria; __Bacteroidetes; __Bacteroidia; __Bacteroidales; __BS11_gut_group; __uncultured_rumen_bacterium
HM008774	0.0202292	11.1667	0.166667	Bacteria; __Bacteroidetes; __Bacteroidia; __Bacteroidales; __BS11_gut_group; __uncultured_rumen_bacterium
More abundant at 35°C
HQ399844	0	1229.88	2685.58	Bacteria; __Bacteroidetes; __Bacteroidia; __Bacteroidales; __Prevotellaceae; __Prevotella; __uncultured_rumen_bacterium
HQ616306	0	450.125	1068.42	Bacteria; __Bacteroidetes; __Bacteroidia; __Bacteroidales; __Prevotellaceae; __Prevotella
EU774466	0.000102418	429.792	587.333	Bacteria; __Fibrobacteres; __Fibrobacteria; __Fibrobacterales; __Fibrobacteraceae; __Fibrobacter; __uncultured_bacterium
HM058457	5.28116e-05	320.958	463.083	Bacteria; __Firmicutes; __Bacilli; __Lactobacillales; __Lactobacillaceae; __Lactobacillus; __uncultured_bacterium
GQ154773	0.00179823	293.625	407.667	Bacteria; __Firmicutes; __Bacilli; __Lactobacillales; __Lactobacillaceae; __Lactobacillus
EU381635	0	107.458	327.583	Bacteria; __Planctomycetes; __Planctomycetacia; __Planctomycetales; __Planctomycetaceae; __CPla-4_termite_group
JQ179824	1.01304e-09	153.25	299.5	Archaea; __Euryarchaeota; __Thermoplasmata; __Thermoplasmatales; __vadinCA11_gut_group; __uncultured_archaeon
JN173165	0	38.7083	190.583	Bacteria; __Firmicutes; __Bacilli; __Lactobacillales; __Streptococcaceae; __Streptococcus; __uncultured_bacterium
HM008741	9.27278e-08	58.5	146.333	Bacteria; __Bacteroidetes; __Bacteroidia; __Bacteroidales; __BS11_gut_group; __uncultured_rumen_bacterium
GQ327147	0	7.58333	122.333	Bacteria; __Bacteroidetes; __Bacteroidia; __Bacteroidales; __Prevotellaceae; __Prevotella; __uncultured_bacterium
GU303078	6.74274e-08	34.2083	107.333	Bacteria; __Firmicutes; __Clostridia; __Clostridiales; __Lachnospiraceae; __Oribacterium
FJ032522	0	7.83333	89.0833	Bacteria; __Bacteroidetes; __Bacteroidia; __Bacteroidales; __BS11_gut_group; __uncultured_rumen_bacterium
HQ616117	0.00876815	43.75	88.1667	Bacteria; __Bacteroidetes; __Bacteroidia; __Bacteroidales; __Prevotellaceae; __Prevotella
New.ReferenceOTU101	0	4.25	82.8333	Bacteria; __Bacteroidetes; __Bacteroidia; __Bacteroidales; __Prevotellaceae; __Prevotella; __uncultured_rumen_bacterium
New.ReferenceOTU106	0	4.29167	77.8333	Bacteria; __Bacteroidetes; __Bacteroidia; __Bacteroidales
New.ReferenceOTU98	9.73222e-14	4.25	67.1667	Bacteria; __Bacteroidetes; __Bacteroidia; __Bacteroidales; __Prevotellaceae; __Prevotella; __uncultured_bacterium
HM008856	0.0158201	25.2917	59.25	Bacteria; __Proteobacteria; __Deltaproteobacteria; __Myxococcales; __0319-6G20; __uncultured_bacterium
HM049882	0.000402261	11.5	45.75	Bacteria; __Spirochaetes; __Spirochaetales; __Spirochaetaceae; __Treponema; __uncultured_Treponema_sp.
New.CleanUp.ReferenceOTU2	1.52923e-08	2.04167	40.8333	Bacteria; __Firmicutes; __Clostridia; __Clostridiales; __Lachnospiraceae; __Anaerosporobacter; __uncultured_bacterium
HM008879	0.0182987	11.7917	37.0833	Bacteria; __Bacteroidetes; __Bacteroidia; __Bacteroidales; __Prevotellaceae; __Prevotella; __uncultured_rumen_bacterium
GQ327155	3.22801e-06	2.45833	33.5833	Bacteria; __Bacteroidetes; __Bacteroidia; __Bacteroidales; __Prevotellaceae; __Prevotella; __uncultured_rumen_bacterium
FJ975926	0.00277432	7.375	33.3333	Bacteria; __Firmicutes; __Bacilli; __Lactobacillales; __Lactobacillaceae; __Lactobacillus; __uncultured_Lactobacillaceae_bacterium
JF797516	6.49499e-06	1.66667	29.8333	Bacteria; __Lentisphaerae; __Lentisphaeria; __RFP12_gut_group; __uncultured_bacterium
New.CleanUp.ReferenceOTU42	0.000561457	0.833333	19.75	Bacteria; __Bacteroidetes; __Bacteroidia; __Bacteroidales; __BS11_gut_group; __uncultured_rumen_bacterium
EU719284	0.00130626	0.666667	17.75	Bacteria; __Bacteroidetes; __Bacteroidia; __Bacteroidales; __BS11_gut_group; __uncultured_rumen_bacterium
GQ327395	0.00520966	0.333333	14.1667	Bacteria; __Bacteroidetes; __Bacteroidia; __Bacteroidales; __BS11_gut_group; __uncultured_rumen_bacterium
GQ402133	0.047255	0.625	11.75	Bacteria; __Bacteroidetes; __Bacteroidia; __Bacteroidales; __Prevotellaceae; __Prevotella; __uncultured_bacterium

## Sheet: Suppl Table S3
Supplementary Table S3. Differentially abundant archaeal and bacterial OTUs between pequi oil and control samples (FDR < 0.05). Values represent average abundance.
OTU ID	FDR	Control	Pequi oil	SILVA taxonomy
More abundant in control samples
HM008732	1.50173e-07	115.833	37.9444	Bacteria; __Bacteroidetes; __Bacteroidia; __Bacteroidales; __BS11_gut_group; __uncultured_rumen_bacterium
HM008741	3.19604e-07	128.389	47.1667	Bacteria; __Bacteroidetes; __Bacteroidia; __Bacteroidales; __BS11_gut_group; __uncultured_rumen_bacterium
HQ634751	5.03435e-07	105.778	34.5556	Bacteria; __Bacteroidetes; __Bacteroidia; __Bacteroidales; __BS11_gut_group; __uncultured_bacterium
GQ448336	1.2273e-05	1332.44	1060.17	Bacteria; __Firmicutes; __Clostridia; __Clostridiales; __Veillonellaceae; __Megasphaera; __uncultured_bacterium
EU871392	0.000122722	53.1111	12.8889	Bacteria; __Bacteroidetes; __Bacteroidia; __Bacteroidales; __BS11_gut_group; __uncultured_rumen_bacterium
HM049840	0.000178318	456.222	317.444	Bacteria; __Spirochaetes; __Spirochaetales; __Spirochaetaceae; __Treponema; __uncultured_rumen_bacterium
New.ReferenceOTU19	0.0139371	94.2778	46.7222	Bacteria; __Bacteroidetes; __Bacteroidia; __Bacteroidales; __Bacteroidaceae; __Bacteroides; __uncultured_rumen_bacterium
More abundant in pequi oil samples
GQ327260	0	45.7222	190.944	Bacteria; __Actinobacteria; __Coriobacteriia; __Coriobacteriales; __Coriobacteriaceae; __Atopobium; __uncultured_bacterium
EU871394	1.42334e-10	2.55556	53.3333	Bacteria; __Bacteroidetes; __Bacteroidia; __Bacteroidales; __BS11_gut_group; __uncultured_rumen_bacterium
HM008833	1.50173e-07	10.3333	62.6667	Bacteria; __Firmicutes; __Clostridia; __Clostridiales; __Veillonellaceae; __Anaerovibrio
GQ327147	2.50748e-07	16.7222	74.9444	Bacteria; __Bacteroidetes; __Bacteroidia; __Bacteroidales; __Prevotellaceae; __Prevotella; __uncultured_bacterium
HQ399789	7.95517e-06	10.3333	53.8889	Bacteria; __Firmicutes; __Clostridia; __Clostridiales; __Veillonellaceae; __Anaerovibrio
GU145273	8.61099e-05	672.667	877.222	Bacteria; __Firmicutes; __Bacilli; __Lactobacillales; __Lactobacillaceae; __Lactobacillus
FJ032522	0.000122722	14.2222	55.6111	Bacteria; __Bacteroidetes; __Bacteroidia; __Bacteroidales; __BS11_gut_group; __uncultured_rumen_bacterium
New.ReferenceOTU101	0.000174956	11.5	49.3889	Bacteria; __Bacteroidetes; __Bacteroidia; __Bacteroidales; __Prevotellaceae; __Prevotella; __uncultured_rumen_bacterium
New.ReferenceOTU98	0.000318055	8.55556	41.8889	Bacteria; __Bacteroidetes; __Bacteroidia; __Bacteroidales; __Prevotellaceae; __Prevotella; __uncultured_bacterium
AB034105	0.00878965	2259.39	2547.61	Bacteria; __Bacteroidetes; __Bacteroidia; __Bacteroidales; __Prevotellaceae; __Prevotella; __uncultured_rumen_bacterium_5C3d-8
GU303869	0.029957	37.5	78.5	Bacteria; __Firmicutes; __Clostridia; __Clostridiales; __Lachnospiraceae; __uncultured; __uncultured_bacterium
HM008774	0.037857	0.777778	14.2222	Bacteria; __Bacteroidetes; __Bacteroidia; __Bacteroidales; __BS11_gut_group; __uncultured_rumen_bacterium
New.CleanUp.ReferenceOTU11	0.042898	4.55556	23.6111	Bacteria; __Firmicutes; __Clostridia; __Clostridiales; __Veillonellaceae; __Anaerovibrio
